# Supplementary material for: SH3KBP1 promotes skeletal myofiber formation and functionality through ER/SR architecture integrity
Source: EMBO Rep. 2025 Mar 10;26(8):2166–91. doi: 10.1038/s44319-025-00413-9 (PMC12019163; doi:10.1038/s44319-025-00413-9)
Supplement: Supplementary file 2 — Data Set EV1 [file 44319_2025_413_MOESM2_ESM.xlsx]

## Sheet: Legend
Myotubes length repartition according to myonuclei content by myotubes in each siRNA condition. Myotubes length measurement in each myotubes category is quantified (columns B to I) and the median measurement for each category appear below the last line of raw data as well as the ratio (columns L to S) compare to scramble condition for each siRNA condition.

## Sheet: Scramble
Scramble	Number of Myonuclei in myotubes
	3	4	5	6	7	8	9	10
Raw feret data	174.686	119.037	219.628	193.128	350.296	259.358	247.308	302.062
	194.19	172.362	187.06	212.89	146.94	179.753	405.036	295.626
	193.154	142.309	138.262	195.27	149.895	236.427	408.137	337.56
	166.844	177.263	140.032	231.005	125.661	292.756	256.178	246.297
	157.66	106.269	152.664	149.749	208.294	215.147	279.033	359.003
	266.157	133.06	125.313	179.121	190.545	179.714	207.465	300.061
	219	135.108	132.787	231.031	218.645	217.036	257.682	374.763
	153.05	82.057	261.541	205.273	262.172	192.571	323.186	409.698
	134.438	90.202	210.537	128.647	247.105	389.544	248.717	819.16
	164.378	103.406	200.091	187.678	224.274	159.371	232.232	313.997
	221.584	166.325	159.808	235.645	177.282	285.49	272.632	317.04
	186.716	137.081	196.359	180.899	168.879	265.953	323.195	330.529
	128.519	113.666	107.514	246.113	172.63	219.204	384.699	244.389
	112.909	123.535	154.35	226.801	149.431	243.823	443.524	464.204
	224.081	145.343	184.102	241.451	234.361	363.667	176.849	311.993
	229.98	148.788	203.482	131.427	168.125	233.508	242.924	663.11
	172.843	126	181.45	188.213	192.615	280.063	450.187	185.372
	429.145	111.011	258.108	150.579	236.553	340.268	184.349	415.308
	159.041	159.826	191.84	241.014	326.836	270.927	451.021	444.941
	152.737	101.303	162.168	139.132	297.531	277.093	464.717	462.343
	87.268	132.731	169.006	230.588	205.207	440.713	302.836	277.022
	157.301	163.189	151.144	153.271	174.536	169.236	294.961	203.052
	217.061	80.408	184.642	222.434	439.762	340.271	566.331	285.121
	192.284	129.671	136.93	178.744	255.457	310.462	321.871	438.692
	96.151	116.55	220.994	168.512	226.741	261.608	211.579	305.497
	117.072	168.039	155.693	133.216	229.808	276.992	300.56	346.84
	115.333	139.981	153.766	119.248	263.636	255.461	514.779
	100.437	250.174	202.864	173.123	241.795	225.709	213.625
	157.688	137.993	213.578	230.473	227.577	266.294	204.885
	110.018	136.448	198.985	196.78	265.715	216.38	245.842
	87.024	199.383	281.233	155.797	145.53	268.486	362.658
	98.532	192.116	223.668	201.452	324.516	187.384	198.829
	106.634	161.635	168.248	219.527	346.542	210.872	278.052
	110.358	161.93	151.536	194.225	255.892	326.972	219.779
	139.321	167.103	166.664	174.146	250.753	343.448	325.632
	114.39	182.423	240.875	180.198	358.531	155.268	192.649
	87.735	124.546	180.969	233.195	315.329	181.341	284.063
	124.614	137.868	108.777	150.575	210.115	272.992	425.001
	159.08	176.059	186.098	149.065	204.881	195.716	489.41
	86.734	137.768	342.299	162.208	141.171	286.396	291.302
	119.232	170.897	215.011	241.933	156.723	249.994	385.592
	106.117	221.792	166.693	300.277	168.939	336.231	311.257
	178.641	176.491	133.858	189.152	225.984	311.28	319.396
	117.542	144.379	196.359	153.163	269.7	268.876	505.746
	107.936	171.198	235.32	106.929	326.583		438.46
	130.568	235.058	131.064	293.19	219.927		317.505
	128.535	140.699	243.283	240.182	238.853
	145.011	109.587	301.249	247.015	229.515
	156.038	241.284	204.649	197.788	215.254
	205.519	188.858	229.649	264.162	328.358
	140.604	120.361	238.164	420.546	194.679
	163.907	286.046	223.537	174.012	228.529
	112.856	160.582	171.118	211.599	236.695
	111.766	203.412	454.588	210.29	282.635
	136.156	196.01	224.685	339.753	212.405
	155.084	295.133	245.317	284.22	303.444
	196.541	240.469	187.472	207.147	338.066
	159.938	130.412	236.832	201.639	415.749
	152.461	155.797	190.118	220.741	233.968
	124.353	201.993	154.606	265.187	157.322
	106.902	184.065	174.583	327.096	245.564
	116.781	192.867	142.849	384.63	251.366
	162.702	127.853	135.778	217.962	212.908
	152.727	99.584	146.426	192.1	173.514
	122.591	172.749	152.799	255.598	279.395
	154.207	226.299	147.066	209.564	223.368
	136.946	316.27	134.763	183.663	212.952
	212.58	185.957	142.51	206.886	247.78
	262.819	326.781	113.067	245.001	307.75
	163.164	364.836	187.238	238.989	209.111
	158.003	208.918	175.599	210.16	209.867
	186.525	144.091	130.586	206.419	225.898
	152.793	144.318	212.572	119.062	249.342
	99.803	160.216	187.757	253.432	297.933
	131.35	178.33	178.351	261.307	302.227
	163.568	187.147	196.985	284.75
	123.61	155.719	169.193	221.618
	189.655	225.193	222.444	381.262
	209.072	186.156	273.148	316.273
	171.754	179.114	192.46	175.725
	191.19	246.761	244.56	222.917
	289.654	194.964	127.07	257.282
	206.37	154.966	225.506	235.547
	257.949	113.847	241.726	230.078
	179.676	98.151	120.398	262.7
	94.722	133.437	175.933	240.789
	245.894	142.899	279.829	293.902
	205.205	139.368	162.078	184.462
	213.181	102.76	101.992	118.617
	293.359	130.526	255.915	115.25
	177.408	112.897	132.487	301.062
	258.915	100.871	232.579	312.635
	198.958	125.042	261.234	208.813
	246.21	164.875	187.06	311.206
	231.176	130.3	192.1	241.074
	100.81	92.92	414.73	371.123
	78.183	168.183	194.97	240.4
	118.698	128.671	141.322	297.751
	121.74	121.975	297.025	160.364
	136.134	175.045	132.704	268.312
	124.595	149.65	147.845	285.699
	151.954	245.355	180.897	161.017
	85.867	154.3	177.923	226.629
	193.077	208.785	145.677	269.026
	134.841	187.678	205.071	251.161
	113.067	121.734	186.497	221.929
	196.569	261.425	179.401	251.575
	156.196	146.867	334.328	160.919
	73.324	162.37	218.37	188.338
	116.361	206.849	214.963	133.476
	102.951	221.792	206.588	115.973
	108.026	150.278	223.844	143.737
	238.591	135.237	273.708	164.873
	98.972	210.07	214.75	388.52
	127.743	163.112	135.453
	158.612	162.945	168.696
	115.935	148.393	153.186
	87.006	191.716	158.392
	94.368	233.407	216.607
	85.199	184.102	171.266
	76.469	168.4	248.382
	111.137	174.9	331.08
	143.264	251.306	218.834
	81.426	161.93	186.84
	152.418	151.233	188.057
	227.939	119.965	293.311
	168.719	223.117	165.504
	108.362	146.876	258.027
	223.131	275.921	154.782
	157.878	245.704	214.835
	115.113	193.173	356.118
	147.373	183.451	339.555
	117.06	161.892	245.544
	119.13	114.098	249.387
	127.84	146.475	178.908
	131.35	166.801	310.862
	148.243	152.383	156.014
	157.822	146.209	200.689
	155.217	109.09	228.509
	139.572	159.111	153.964
	147.506	202.12	160.671
	166.325	165.739	186.364
	182.783	229.32	216.173
	189.906	243.506	136.32
	274.926	145.499	294.35
	128.528	184.602	197.739
	138.062	274.259	180.342
	128.078	134.2	241.722
	141.907	169.727	177.114
	138.252	186.719	335.136
	137.865	168.921	273.371
	109.126	141.048	162.225
	136.406	105.193	219.897
	155.94	152.59	125.89
	148.915	118.091
	203.681	114.141
	133.441	94.982
	137.023	123.461
	136.418	306.954
	109.486	219.599
	80.996	218.308
	146.042	239.708
	144.039	153.876
	131.114	153.598
	114.009	184.551
	157.84	181.069
	206.779	345.996
	150.041	339.952
	162.541	187.13
	164.121	119.983
	208.061	146.286
	139.172	216.543
	122.842	148.782
	125.637	282.305
	197.481	304.011
	157.015	238.225
	122.682	272.614
	224.832	310.242
	125.811	257.98
	253.884	259.222
	136.668	199.722
	106.261	214.601
	130.18	188.908
	243.686	144.827
	135.779	370.598
	182.619	212.358
	79.57	230.288
	142.002	234.464
	134.095	165.285
	114.973	149.636
	162.696	218.424
	109.645	246.341
	87.279	197.635
	96.752	199.983
	237.944	208.009
	104.284	157.996
	120.633	169.774
	214.1	165.034
	228.954	152.097
	107.185	156.046
	185.277	307.491
	227.875	196.159
	150.442	160.293
	184.092	125.65
	115.986	281.002
	106.911	115.075
	268.237	228.266
	178.403	262.248
	113.603	181.638
	188.057	361.129
	351.612	157.959
	165.782	166.621
	165.374	97.181
	255.054	158.396
	109.208	161.611
	174.158	167.941
	227.783	157.322
	181.477	174.34
	141.631	392.739
	299.622	212.5
	184.592	165.077
	190.536	127.656
	181.103	241.294
	301.293	203.062
	217.134	220.102
	242.337	233.021
	131.163	165.186
	147.866	233.174
	150.04
	195.963
	173.854
	198.004
	235.793
	236.406
	101.365
	164.55
	256.739
	113.092
	120.633
	301.315
	205.064
	130.56
	175.137
	208.62
	155.426
	186.288
	178.363
	220.113
	191.01
	173.445
	237.16
	271.41
	134.796
	142.908
	135.712
	198.967
	295.926
	138.158
	219.61
	252.742
	163.451
	194.648
	Number of Myonuclei in myotubes
	3	4	5	6	7	8	9	10
Scramble
mediane	152.765	166.473	187.615	215.426	229.515	263.78	301.698	323.784

## Sheet: sh3kbp1
Sh3kbp1	Number of Myonuclei in myotubes
	3	4	5	6	7	8	9	10
Raw feret data	321.293	171.854	306.416	113.958	234.133	561.447	682.499	273.772
	211.251	434.666	159.731	281.81	312.91	244.024	690.011	504.618
	168.441	264.979	147.846	349.255	299.433	239.517	243.435	239.749
	135.186	119.343	337.073	312.258	286.245	480.474	370.988	388.996
	473.434	103.965	664.946	324.661	271.272	619.428	271.679	586.36
	184.58	136.173	392.551	620.51	344.804	544.95	545.465	645.46
	123.213	360.394	198.782	480.093	357.549	469.962	564.471	252.963
	344.569	281.167	174.728	188.37	209.982	558.764	399.049	652.758
	201.397	206.348	198.35	459.797	350.071	350.946	413.083	452.144
	330.353	274.455	384.728	240.581	405.354	399.355	405.983	472.452
	144.73	220.123	195.858	314.205	533.64	353.423	646.937	382.196
	390.187	259.262	329.562	511.361	377.782	547.897	807.486	242.108
	214.297	230.76	270.652	220.743	269.949	610.348	605.678	257.041
	190.876	260.193	321.138	154.401	343.913	272.842	456.261	366.745
	253.884	139.266	228.759	613.837	454.265	370.791	364.532	464.389
	179.859	367.175	178.191	248.895	216.519	280.208	454.118	352.17
	164.941	153.803	303.7	396.866	287.618	538.868	378.631	401.644
	308.742	148.098	303.292	425.044	257.784	270.429	817.122	421.207
	141.322	260.8	398.579	240.182	191.297	606.342	449.407	520.404
	172.542	413.63	204.124	438.058	419.565	549.468	443.3	511.673
	176.231	249.627	545.381	440.378	441.116	239.311	451.728	517.302
	186.899	213.625	198.323	340.472	273.749	488.9	312.531	501.513
	172.138	151.678	197.194	420.808	316.439	363.187	580.203	362.203
	216.794	196.569	261.753	316.343	385.118	612.937	436.735	332.938
	195.138	395.393	393.157	387.339	421.451	271.887	306.843	406.746
	161.38	180.705	275.484	431.584	443.034	370.329	359.224	436.728
	83.398	250.472	325.171	304.287	523.827	265.464	261.778	534.374
	326.601	177.964	208.952	224.5	294.016	556.521	274.108	377.43
	184.693	392.515	351.987	349.31	572.215	493.105	395.123	591.1
	175.2	161.194	413.933	505.402	319.863	385.437	313.821	527.543
	274.41	204.745	188.715	380.345	276.992	367.078	376.107	424.771
	166.129	336.642	511.415	450.723	566.659	628.615	350.847	502.612
	213.737	301.938	200.282	443.927	549.62	462.858	430.998
	241.073	196.901	352.665	290.217	530.986	205.355	423.374
	354.604	260.839	398.338	185.678	418.083	187.778	349.368
	270.458	161.93	353.42	245.795	380.963	337.747	517.638
	445.512	268.407	352.901	554.117	308.562	200.945	445.189
	197.785	235.014	350.217	351.444	313.655	372.466	539.723
	413.169	285.14	515.111	230.839	291.2	203.996	383.506
	179.356	266.114	766.681	182.318	571.534	288.323	438.527
	161.403	287.584	185.388	370.398	537.796	292.086	681.449
	385.43	170.786	317.34	414.992	304.895	393.011	366.183
	597.963	296.215	293.435	261.143	240.232	370.235	689.173
	443.517	215.077	311.702	374.545	571.67	354.256	569.499
	197.302	214.811	309.758	196.787	621.708	308.389	392.79
	142.476	359.015	216.71	516.284	355.486	251.042	520.011
	172.257	234.699	557.665	299.104	276.48	353.306	516.763
	142.732	328.684	299.586	195.463	297.907	473.24	251.218
	155.874	235.263	316.975	246.426	271.833	348.809	246.044
	157.577	338.46	494.941	183.486	403.528	381.822	533.916
	314.779	410.792	240.582	298.011	253.411	427.382
	152.237	152.149	344.274	371.444	392.425	437.754
	295.473	418.825	202.951	226.184	350.081	477.125
	281.864	238.992	395.042	341.132	397.316	428.73
	208.621	215.262	199.478	428.996	258.771	370.614
	160.377	170.735	290.965	515.069	183.092	244.213
	386.539	333.793	251.053	217.459	287.8	442.987
	287.264	244.067	376.042	327.756	399.77	353.611
	199.666	179.714	352.726	444.728	246.382	669.098
	123.719	237.268	356.173	504.369	313.829	653.099
	165.719	315.394	514.167	315.878	302.264	393.663
	162.028	198.873	349.054	298.812	261.355	442.956
	221.403	306.277	308.114	340.609	397.925	284.509
	325.72	188.714	347.105	179.121	280.717	554.527
	163.611	224.522	385.856	580.127	353.124	470
	494.554	217.597	361.568	694.278	415.512	267.168
	120.37	262.172	314.198	516.13	320.155	366.755
	230.799	189.067	308.041	448.56	448.061	402.579
	283.856	189.105	360.995	233.631	330.688	533.238
	311.6	312.486	195.446	495.709	282.37	514.035
	310.393	338.79	285.637	308.297	347.459	550.386
	281.158	206.917	245.053	226.962	317.055	425.416
	227.515	199.809	257.041	262.314	321.669	570.457
	250.992	220.757	209.684	154.331	434.476	440.073
	168.936	149.874	263.042	236.667	325.348	770.92
	190.782	309.551	175.141	275.249	249.168	242.732
	150.748	498.675	402.673	152.145	481.762	490.359
	242.038	300.631	407.096	253.503	324.574	342.654
	246.172	134.826	327.009	209.746	358.159	612.676
	176.096	310.669	267.031	311.825	533.349
	521.432	192.026	372.927	414.257	524.501
	245.678	194.793	424.869	293.583	553.689
	237.001	200.534	321.019	291.194	362.959
	192.331	229.531	330.106	287.554	272.836
	384.431	201.726	519.185	297.414	344.333
	214.1	177.121	199.857	380.521	396.548
	166.244	309.207	197.239	257.665	373.439
	159.932	448.054	174.772	339.336	357.849
	154.427	405.098	410.667	283.587	389.916
	151.233	184.236	334.999	352.752	535.117
	219.865	209.649	316.76	343.974	521.477
	239.248	380.397	425.369	277.718	249.912
	365.518	142.749	247.066	359.076	286.819
	244.648	317.68	271.878	285.409	292.768
	245.983	171.989	401.611	348.036	516.819
	322.546	330.166	189.639	347.816	219.269
	172.489	397.634	188.775	288.78	206.473
	276.124	411.928	262.306	300.75	136.486
	154.992	178.632	128.254	326.887	685.422
	276.917	284.08	143.314	305.55
	98.701	289.364	177.917	273.534
	151.6	333.679	246.446	256.41
	164.634	209.526	152.018	331.122
	136.408	349.287	189.524	198.083
	146.031	386.855	269.028	413.219
	207.446	268.546	181.848	361.373
	157.79	359.398	219.949	299.31
	274.01	183.951	297.457	257.484
	277.478	349.157	313.88	302.223
	275.63	224.892	416.346	249.567
	133.443	170.768	237.624	369.857
	230.749	296.251	339.312	386.376
	215.519	355.108	408.887	417.98
	212.765	159.182	226.979	347.049
	148.407	488.699	302.326	358.093
	287.986	203.166	399.95	345.088
	293.036	351.055	310.255	415.873
	283.797	224.91	448.472	308
	225.199	157.758	375.561	272.836
	240.047	259.497	209.921	456.628
	256.417	423.085	200.42	335.652
	351.563	132.846	466.684	569.252
	146.767	182.397	282.308	219.244
	239.249	171.138	238.087	545.673
	337.149	96.752	298.288	338.605
	221.843	252.586	215.369	328.145
	250.098	273.988	226.801	446.689
	348.783	233.398	181.31	376.704
	335.53	204.136	242.68	329.561
	330.555	244.805	202.54	212.287
	177.711	158.706	450.02	285.458
	244.636	178.437	207.698	213.251
	268.933	251.575	396.964	350.095
	221.316	221.233	726.602	332.338
	230.436	268.758	260.394	520.232
	166.75	181.336	394.644	474.637
	175.755	172.792	724.429	312.271
	234.462	147.001	393.356	266.32
	228.731	151.532	453.189	440.235
	426.536	218.806	267.88	467.947
	160.828	178.106	262.092	136.32
	221.209	201.309	326.824	297.118
	258.457	274.162	397.765	480.426
	228.084	251.705	301.24	519.929
	278.552	197.142	266.721	437.297
	173.761	253.572	350.241	335.549
	254.558	149.464	327.681
	461.6	232.717	268.85
	212.985	139.27	275.376
	144.434	356.985	256.626
	238.889	320.333	203.647
	219.32	277.659	313.004
	329.198	241.694	279.49
	472.352	218.766	316.83
	372.977	287.416	323.329
	464.947	217.303	406.994
	188.348	180.63	309.144
	501.287	248.103	267.238
	227.15	235.849	302.572
	148.066	344.911	416.6
	118.125	284.482	445.453
	351.747	224.529	426.884
	229.71	246.897	672.796
	172.735	362.417	407.242
	418.564	287.962	418.79
	246.822	189.788
	114.562	247.225
	84.724	209.782
	374.095	253.367
	307.341	235.159
	159.981	472.758
	171.051	262.906
	233.705	248.038
	241.243	277.647
	217.813	250.293
	247.284	284.127
	317.374	323.85
	161.149	349.127
	185.395	164.57
	149.745	471.376
	168.895	277.984
	212.978	314.205
	93.475	164.598
	221.622	231.758
	210.434	459.695
	248.627	317.832
	242.005	245.736
	228.029	231.408
	218.585	197
	191.249	275.92
	135.436	382.146
	194.645	363.527
	111.839	433.616
	324.043	137.484
	166.825	267.381
	341.941	403.076
	201.079	205.384
	473.611	362.587
	361.099	216.434
	271.002	381.782
	205.622	152.398
	296.777	192.309
	561.202	282.13
	274.492	427.578
		110.86
		446.493
		98.273
		272.673
		169.601
		268.295
		141.839
		347.206
		552.406
		408.391
		254.788
		419.458
		372.918
		202.396
		382.701
		258.861
		141.889
		260.593
		213.827
		388.619
		259.689
		163.369
		318.659
		205.671
		396.511
		356.03
		221.674
		159.401
		222.405
		277.517
		266.723
		218.311
		391.045
		310.913
		265.96
		599.431
		432.417
	Number of Myonuclei in myotubes										Number of Myonuclei in myotubes
	3	4	5	6	7	8	9	10			3	4	5	6	7	8	9	10
Sh3kbp1
mediane	221.512	249.627	308.114	328.853	344.333	393.663	433.866	430.75		Scramble	152.765	166.473	187.615	215.426	229.515	263.78	301.698	323.784
										Ratio	145.002	149.95	164.227	152.652	150.026	149.239	143.808	133.036
										Median of Ratio				148.493

## Sheet: Akap 9
Akap 9	Number of Myonuclei in myotubes
	3	4	5	6	7	8	9	10
Raw feret data	143.694	35.228	141.227	111.759	202.596	174.29	212.72	144.475
	270.416	70.711	127.812	127.953	291	205.879	188.17	215.084
	219.258	105.19	114.004	163.175	265.754	97.098	240.01	71.847
	217.083	111.414	136.165	251.311	111.414	214.002	86.371	156.237
	175.568	130.392	34.67	149.937	203.421	250.416	234.171	368.913
	258.99	104.957	62.169	125.1	129.449	163.306	180.544	95.352
	200.898	34.986	89.493	141.156	96.69	161.409	73.824	83.487
	194.905	81.302	195.369	142.874	104.661	194.987	506.774	496.179
	264.877	120.806	121.149	172.177	196.329	130.115	379.803	333.014
	348.304	128.062	145.344	131.187	112.606	196.37	362.167	363.501
	347.753	87.727	106.212	41.773	140.293	175.693	487.083	273.359
	460.156	97.309	144.069	189.024	111.364	178.191	607.741	390.738
		29	213.883	186.011	31.89	304.133	446.878	609.016
		258.124	150.207	131.034	78.409	206.814	316.304	468.926
		185.311	134.239	108.6	181.011	355.688	455.109	573.55
		299.002	43.186	280.808	347.117	288.21	342.345	655.21
		268.127	172.63	212.417	390.478	344.577	386.745	374.977
		339.841	241.299	292.479	468.812	353.719	416.869	387.36
		211.059	227.879	203.482	393.005	470.626	586.941	338.591
		272.118	216.64	307.293	161.409	470.924		571.444
		356.046	288.376	300.483	224.84	318.101
		356.216	550.175	373.807	292.282	476.873
		322.616	157.099	335.44	398.898	402.87
		244.559	114.978	272.918	247.607	594.077
		347.955	320.777	456.887	272.919	397.759
		245.473	237.118	205.205	365.903	585.454
		252.232	335.529	302.538	238.657
		285.26	260.019	247.542	346.56
		217.265	293.138	326.438	375.89
		322.639	218.833	230.411	331.386
		367.151	357.022	295.779	383.943
		253.559	227.906	572.277	441.48
		195.438	358.508	451.054	276.007
		249.359	299.207	289.033	271.249
		175.317	315.981	314.07	358.987
		254.472	381.084	214.401	210.01
		287.68	273.996	423.178	319.331
		332.024	200.25	416.389	296.142
		188.605	218.229	252.071	355.106
		337.882	220.88	242.553	170.082
		322.093	300.466	288.5	503.126
		403.113	342.427	478.874	379.684
			228.254	438.215	411.096
			286.754	460.469
			268.328
			259.6
			179.889
			277.849
			382.188
			401.218
			356.679
			276.875
			308.765
			335.452
			268.745
			346.208
			475.386
	Number of Myonuclei in myotubes										Number of Myonuclei in myotubes
	3	4	5	6	7	8	9	10			3	4	5	6	7	8	9	10
Akap 9
mediane	239.124	247.416	237.118	251.691	272.919	269.313	362.167	366.207		Scramble	152.765	166.473	187.615	215.426	229.515	263.78	301.698	323.784
										Ratio	156.531	148.622	126.386	116.834	118.911	102.097	120.043	113.102
										Median of Ratio				125.316

## Sheet: Akap 12
Akap 12	Number of Myonuclei in myotubes
	3	4	5	6	7	8	9	10
Raw feret data	181.069	192.128	274.066	311.122	285.356	510.602	541.117	410.534
	199.65	304.869	255.331	322.349	476.254	508.498	329.152	313.847
	258.496	222.41	209.239	246.357	419.544	473.601	461.546	375.586
	281.603	468.052	180.854	297.33	291.11	386.203	395.046	472.055
	258.403	367.523	225.375	358.05	413.484	324.423	462.564	438.799
	209.402	235.919	217.117	215.676	355.069	382.029	552.598	388.207
	247.588	289.862	234.555	311.464	308.585	485.635	353.272	421.541
	177.054	167.601	301.423	401.288	343.093	450.318	426.62	280.927
	262.945	218.477	334.096	447.893	288.778	356.271	309.015	463.683
	182.483	292.698	427.984	339.087	354.107	430.46	402.04	446.346
	309.593	141.51	236.282	229.12	392.227	365.034	399.501	400.05
	349.228	227.035	227.306	317.547	876.284	604.011	605.083	532.905
	322.416	213.654	239.477	421.996	262.122	257.402	353.327	355.269
	245.284	266.721	437.905	180.693	293.993	483.149	360.001	699.934
	260.768	304.133	212.163	287.406	525.437	498.959	593.539	384.401
		298.344	352.933	239.015	253.18	269.312	569.351
		277.606	439.72	261.467	312.519	446.04	434.65
		199.06	314.006	278.891	194.833	607.569	473.223
		294.007	297.644	286.782	466.905	292.062	487.311
		180.679	267.606	353.617	581.708	298.168	396.353
		186.604	197.084	283.044	353.751	456.11	550.789
		223.394	306.243	368.664	371.317	287.472
		197.434	290.147	370.115	340.993	299.827
		268.002	357.761	230.638	485.37	290.689
		337.251	368.005	285.253	266.271	511.781
		291.563	192.419	290.341		480.021
		212.664	473.714	282.064		544.298
		196.163	428.557	308.058
		189.526	271.825	236.279
		207.634	278.684	302.166
		478.515	275.931	378.809
		203.273	266.627	291.204
		364.335	281.626	403.871
		154.052	166.481
		358.491	267.507
		309.555	227.2
		200.838	236.677
		188.308	452.217
		318.446	181.472
		344.023	307.61
		232.181	325.214
		181.571	313.037
		164.402	403.113
		342.794	361.773
		217.007	219.754
		250.2	239.24
		334.389	351.283
		305.188	243.877
		171.511	246.033
		260.5
		204.284
		282.028
		294.822
		416.159
		135.366
		185.235
	Number of Myonuclei in myotubes										Number of Myonuclei in myotubes
	3	4	5	6	7	8	9	10			3	4	5	6	7	8	9	10
Akap 12
mediane	258.403	234.05	274.066	297.33	353.751	446.04	434.65	410.534		Scramble	152.765	166.473	187.615	215.426	229.515	263.78	301.698	323.784
										Ratio	169.151	140.593	146.079	138.02	154.13	169.095	144.068	126.792
										Median of Ratio				148.491

## Sheet: Anhak
Anhak	Number of Myonuclei in myotubes
	3	4	5	6	7	8	9	10
Raw feret data	144.803	203.578	186.344	204.167	302.688	468.803	134.402	263.894
	155.859	174.723	184.835	265.932	271.662	249.239	251.603	557.383
	146.11	267.38	191.269	229.085	197.99	395.545	392.826	483.001
	222.279	170.751	195.346	307.766	255.726	306.007	248.387	344.688
	140.456	196.977	146.697	279.614	229.12	196.367	288.09	349.057
	163.487	198.595	258.565	271.529	328.353	533.473	335.201	400.005
	162.788	211.026	206.737	179.744	155.859	279.63	461.068	391.184
	184.835	197.434	315.981	181.395	240.865	326.98	425.011	282.312
	196.581	152.84	255.539	329.005	285.727	269.676	254.81	1078.03
	255.766	198.816	308.526	379.12	303.486	489.842	453.319	461.286
	224.223	361.386	175.454	346.883	214.401	324.992	292.277	190.192
	182.877	223.607	144.222	170.294	261.266	313.6	438.608	421.119
	132.197	267.642	322.639	282.461	319.789	497.291	409.238	548.209
	224.401	164.11	180.544	210.381	156.924	222.299	360.799	592.515
	236.415	206.039	520.327	127.405	240.16	270.542	806.877	594.64
	288.922	127.059	215.407	215.564	353.306	486.212	942.907	371.594
	537.093	188.096	159.625	344.006	349.178		806.898	473.169
	228.6	170.95	224.864	324.222	427.691		180.646	404.654
	271.074	165.469	177.629	159.662	321.82		769.344	487.763
	231.873	133.735	287.388	176.918	333.174		504.287
		223.45	372.022	230.673	405.909		782.739
		154.383	267.32	326.559	468.531		238.835
		203.217	396.945	321.604	159.765
		272.31	249.231	397.522	294.335
		219.037	224.956	175.011	434.152
		288.106	348.174	305.915	336.3
		206.519	333.353	370.842	330.08
		349.125	219.1	346.157	522.009
		261.021	201.201	271.398	559.035
		187.11	277.016	336.514
		161.307	319.356	286.094
		233.38	325.161	389.317
		318.763	186.097	426.645
		237.693	380.291	342.428
		312.618	240.169	300.433
		185.607	274.476	310.305
		370.989	202.527	231.158
		239.14	324.076	340.865
			329.091	214.721
			286.876	471.222
			299.232	459.785
			223.772	670.422
			248.646	517.102
				534.537
				328.154
	Number of Myonuclei in myotubes										Number of Myonuclei in myotubes
	3	4	5	6	7	8	9	10			3	4	5	6	7	8	9	10
Anhak
mediane	209.43	204.808	249.231	307.766	303.486	319.296	401.032	421.119		Scramble	152.765	166.473	187.615	215.426	229.515	263.78	301.698	323.784
										Ratio	137.093	123.028	132.842	142.864	132.229	121.046	132.925	130.062
										Median of Ratio				131.511

## Sheet: Arl 3
ARL3	Number of Myonuclei in myotubes
	3	4	5	6	7	8	9	10
Raw feret data	428.622	411.886	648.812	1018.77	653.759	369.195	849.811	986.197
	298.225	345.469	456.01	509.868	602.403	681.74	561.345	424.147
	379.864	345.209	273.724	1185.97	429.88	1090.66	528.766	1046.5
	456.602	363.05	437.64	527.053	553.376	681.106	940.336	923.167
	240.337	305.897	821.671	516.218	813.271	452.159	1341	748.835
	303.015	227.882	465.88	235.801	487.811	405.882	656.788	786.212
	280.223	499.119	278.289	254.081	624.065	457.685	1046.02	750.42
	439.978	605.413	400.621	815.757	642.315	483.756	557.653	611.389
	187.949	502.157	585.869	738.67	813.266	648.951	186.955	1161.54
	222.122	241.238	638.782	512.377	154.26	654.866	1143.11	963.766
	123.11	324.549	222.182	456.247	437.1	421.22	796.77	764.765
	168.962	98.061	259.106	662.572	129.8	729.568	468.038	714.51
	157.099	115.447	136.308	555.032	312.314	968.447	595.483	971.968
	102.176	107.629	194.01	634.619	305.188	526.13	539.141	669.834
	114.978	104.785	146	136.821	135.484		739.127	848.109
	160.86	177.234	277.042	126.649	220.635		1156.98	280.007
	256.008	129.692	264.741	184.716	251.754		1020.69	632.202
	148	207.461	402.139	247.823	431.521			774.581
	96.933	301.735	109.252	171.231	700.151			1182.6
	160.649	731.717	164.146	178.404	801.264			591.761
	211.405	472.412	401.637	127.264	765.541
	129.275	325.676	706.912	331.186	764.017
	172.325	507.036	972.227	276.007	672.964
	168.582		717.056	255.633	727.214
	130.138		549	187.019	846.883
	495.391			178.213	690.652
	540.408			182.527	819.39
	454.28			708.838	922.567
				552.986	868.162
				886.874
				540.616
				599.715
				592.422
				617.045
				741.947
				528.417
				450.699
				710.595
	Number of Myonuclei in myotubes										Number of Myonuclei in myotubes
	3	4	5	6	7	8	9	10			3	4	5	6	7	8	9	10
ARL3
mediane	199.677	324.549	401.637	514.297	642.315	587.541	739.127	769.673		Scramble	152.765	166.473	187.615	215.426	229.515	263.78	301.698	323.784
										Ratio	130.709	194.956	214.076	238.735	279.858	222.738	244.989	237.712
										Median of Ratio				220.471

## Sheet: Bicd 1
Bicd1	Number of Myonuclei in myotubes
	3	4	5	6	7	8	9	10
Raw feret data	238.137	305.529	348.323	578.323	403.352	628.827	676.618	630.721
	249.018	234.096	481.386	559.771	707.313	582.348	671.122	573.283
	286.323	339.053	333.756	555.81	556.821	1125.22	420.707	533.074
	213.251	670.955	500.146	539.908	550.048	498.623	657.336	507.705
	198.927	379.687	285.063	456.326	459.225	367.483	891.045	493.563
	266.443	470.455	279.693	621.232	480.993	332.415	510.247	357.771
	232.697	462.039	381.047	213.785	314.159	348.488	863.505	1377.23
	203.823	299.446	688.472	231.525	322.397	347.908	522.903	824.621
	264.56	334.521	254.788	299.152	512.925	254.849	598.976	1062.83
	185.267	366.35	448.447	366.049	393.802	278.259	287.367	831.325
	172.557	336.583	198.927	310.471	503.4	301.47	424.325
	308.649	270.836	260.192	328.804	590.23	506.36	436.028
	474.401	200.569	372.907	175.966	378.978	220.518	310.644
	336.013	182.833	188.138	255.766	431.393	285.377	321.702
	406.597	203.194	246.008	369.567	393.517	232.078	538.472
	378.262	242.033	331.059	320.225	382.46	248.395	771.005
		268.812	300.307	855.224	582.467	316.405	712.91
		284.042	299.446	459.862	600.933	292.985	790.473
		224.891	192.769	567.635	770.423	387.505	1044.07
		205.407	287.117	457.193	285.379	268.939	806.226
		170.141	244.663	308.359	318.961	427.327	1079.59
		235.262	222.441		506.583	229.73
		269.466	191.426		579.629	441.076
		180.278	264.764		1169.45	672.107
		173.459	295.466		409.464	739.557
		283.351	342.812		472.631	822.289
		195.888	893.505			739.816
		270.118	442.538			414.315
		280.856	529.528			601.334
		426.127	566.039			527.053
		586.421	746.04			786.212
		342.118	305.941			870.729
		780.283	543.485
		235.228	320.34
		291.015	272.009
			600
			773.82
	Number of Myonuclei in myotubes										Number of Myonuclei in myotubes
	3	4	5	6	7	8	9	10			3	4	5	6	7	8	9	10
Bicd1
mediane	256.789	280.856	320.34	369.567	476.812	400.91	657.336	602.002		Scramble	152.765	166.473	187.615	215.426	229.515	263.78	301.698	323.784
										Ratio	168.094	168.71	170.744	171.552	207.748	151.986	217.879	185.927
										Median of Ratio				180.33

## Sheet: Calreticulin
Calreticulin	Number of Myonuclei in myotubes
	3	4	5	6	7	8	9	10
Raw feret data	107.001	154.305	126.792	117.427	141.692	173.77	231.325	235.173
	162.804	141.713	107.964	233.685	162.242	213.591	276.554	167.114
	161.419	189.402	169.417	197.318	151.638	227.108	194.104	273.555
	239.002	119.855	197.773	129.717	143.108	161.652	245.717	273.78
	238.212	138.342	108.15	139.973	253.06	201.324	242.546	145.356
	245.967	234.139	107.919	228.96	253.089	187.17	180.7	329.055
	232.166	229.393	116.499	128.454	131.42	209.38	153.122	193.763
	128.701	267.24	99.148	163.739	186.672	207.303	460.825	271.03
	331.361	328.347	71.586	82.439	98.231	92.9	528.034	390.083
	293.483	195.164	150.868	114.027	117.593	173.788	506.29	441.022
	118.474	170.47	87.28	85.147	139.638	198.606	465.695	536.493
	165.711	192.634	235.104	121.066	327.613	143.391	438.731	451.97
	165.529	248.073	167.141	234.617	288.002	148.678	439.841	637.336
	186.526	253.338	227.923	219.911	416.829	139.868	208.432	414.451
		398.723	298.801	189.855	385.964	497.8	454.401	368.17
		139.786	283.064	154.149	412.216	351.366	443.626	426.251
		402.244	255.361	306.863	351.889	310.048	685.676	686.943
		252.032	311.27	264.915	376.49	190.541	302.06	377.878
		168.962	276.261	177.025	242.495	558.707	402.04	155.666
		290.413	413.807	267.529	266.558	262.909		294.211
			476.051	267.675	268.805	423.52		360.976
			387.489	272.118	451.691	339.623		344.052
			234.555	386.194	334.485	451.526		496.327
			316.481	576.174	569.818	334.215		447.236
			313.968	319.363	465.145	343.535
			236.677	324.5	318.522
			312.832	237.609	315.785
			304.854	413.934	640.65
			281.624	305.188	455.763
			160.91	296.4	330.17
			200.489	376.733	346.162
			211.811	292.062	224.864
			172.569	354.903	250.839
			267.507	338.142	300.832
			253.061	299.827
				301.728
				186.269
				375.601
				295.147
				201.316
				184.835
				296.142
				527.564
	Number of Myonuclei in myotubes										Number of Myonuclei in myotubes
	3	4	5	6	7	8	9	10			3	4	5	6	7	8	9	10
Calreticulin
mediane	176.119	212.279	234.555	264.915	294.417	209.38	402.04	364.573		Scramble	152.765	166.473	187.615	215.426	229.515	263.78	301.698	323.784
										Ratio	115.287	127.515	125.02	122.973	128.278	79.3766	133.259	112.597
										Median of Ratio				118.038

## Sheet: Cdk5RAP 2
cdk5RAP2	Number of Myonuclei in myotubes
	3	4	5	6	7	8	9	10
Raw feret data	324.056	425.503	772.539	800.725	1167.83	957.075	859.2	875.681
	657.63	218.836	404.678	662.341	840.536	844.664	790.51	1061.45
	266.055	566.397	709.638	1242.4	910.247	1316.23	486.492	1424.05
	452.135	396.011	583.86	425.302	1079.12	630.271	550.856	496.774
	309.233	734.927	805.275	361.519	863.38	919.122	482.034	747.584
	162.41	291.139	993.503	455.883	1156.51	792.278	632.522	864.63
	168.217	303.579	668.3	298.203	295.814	454.767	554.173	1000.29
	124.278	879.415	395.739	607.128	511.544	651.227	369.611	611.419
	259.332	306.235	319.681	331.494	628.373	618.944	1101.15
	297.431	633.576	384.838	341.901	475.119	1237.43	697.324
	426.522	281.952	396.797	359.489	378.272	1401.63
	228.324	465.33	573.601	408.803	411.947	1091.36
	261.228	357.077	319.758	544.738	361.906	614.524
	251.645	214.441	411.238	520.327	1060.97	1192.9
	180.898	392.949	212.038	400.005	954.302	544.663
	234.009	399.825	311.191	453.228	978.373	811.942
	175.328	319.077	276.449	604.372	657.555	1148.58
	210.238	471.088	382.899	390.15	854.152	579.94
	224.321	298.744	281.823	558.814	988.695
	393.561	213.785	275.347	578.557	605.45
	598.273	201.316	585.623	551.127	762.407
	468.961	210.647	385.24	752.211	1121.97
	490.103	369.134	594.008	510.564	629.643
	297.424	376.861	601.685	528.613	702.09
	252.446	334.054	373.461		607.876
	399.811	294.727	644.023
	575.914	527.54	321.168
	399.665	614.649	409.024
		441.826	501.601
		327.124	499.011
		306.25	424.264
		535.389
		339.65
	Number of Myonuclei in myotubes										Number of Myonuclei in myotubes
	3	4	5	6	7	8	9	10			3	4	5	6	7	8	9	10
cdk5RAP2
mediane	281.74	357.077	409.024	515.446	762.407	828.303	593.348	870.156		Scramble	152.765	166.473	187.615	215.426	229.515	263.78	301.698	323.784
										Ratio	184.427	214.495	218.013	239.268	332.182	314.012	196.669	268.745
										Median of Ratio				245.976

[truncated: 22 more sheets: Clasp 1, Clasp 2, DLG 1, DLG 3, DLG 4, Elmo 1, Fez 1, Hook 3, Jackmip 3, Kif5b, KifAP 3, Kinectin, Map 6, Mark 1, Mark 2, Mast 1, Mast 2, Mast 3, Mast 4, Obscurin …]
