# Supplementary material for: SH3KBP1 promotes skeletal myofiber formation and functionality through ER/SR architecture integrity
Source: EMBO Rep. 2025 Mar 10;26(8):2166–91. doi: 10.1038/s44319-025-00413-9 (PMC12019163; doi:10.1038/s44319-025-00413-9)
Supplement: Supplementary file 3 — Data Set EV2 [file 44319_2025_413_MOESM3_ESM.xlsx]

## Sheet: Legend
Mean distance between myotube centroid and each myonucleus (DiMycMyo) according to myonuclei content by myotubes in each siRNA condition. Mean DiMycMyo measurement in each myotubes category is quantified (columns B to I) and the median measurement for each category appear below the last line of raw data as well as the ratio (columns L to S) compare to scramble condition for each siRNA condition.

## Sheet: Scramble
Scramble	Number of Myonuclei in myotubes
	3	4	5	6	7	8	9	10
Raw mean dsitance to centroid data	42.5048	21.0322	48.4289	29.8829	78.2113	46.1839	45.7762	65.649
	38.2419	39.5455	17.388	31.6035	31.6585	42.9619	53.3228	85.3238
	63.0139	32.4431	37.369	32.3656	50.532	67.5132	129.637	84.418
	36.554	34.6007	36.6569	73.9475	17.1109	66.9422	136.783	70.0218
	25.0291	19.0847	18.5623	31.4063	63.3156	41.0602	53.156	95.1415
	73.3993	42.316	29.8956	44.9811	42.4769	29.7811	81.1734	75.6743
	42.001	28.2186	40.9013	72.3468	59.2572	56.6153	25.2745	75.3954
	25.1757	12.4155	75.5567	47.2772	40.1507	23.6609	64.9328	122.208
	33.8957	13.7856	68.615	15.699	72.9901	96.1714	90.748	266.236
	38.054	11.8363	57.4111	64.8571	60.9005	32.4791	77.1025	47.0271
	70.4999	32.0113	28.0184	76.41	55.1406	81.7593	36.8291	76.5987
	45.3569	20.466	70.6066	25.0923	19.8698	23.7295	83.6937	85.0875
	31.4376	14.1182	19.2747	66.3446	41.4442	49.295	93.998	56.0432
	12.2778	17.0724	26.5374	82.7513	26.0522	50.1761	99.2611	76.7583
	77.4681	25.4226	54.9546	64.2343	32.7148	82.1077	161.465	38.2898
	80.7002	39.126	37.7401	18.3966	34.9697	33.3683	39.3393	235.557
	38.0084	21.0449	52.2747	46.4353	37.8808	53.912	45.535	31.8754
	147.032	27.209	43.3792	35.0078	75.9919	93.4171	150.54	111.948
	33.1592	36.1581	31.2902	73.4824	71.7401	58.7128	39.5387	109.138
	31.8001	28.2596	25.2051	24.8315	94.4781	49.9496	147.97	99.3341
	14.9759	34.6806	31.6867	54.6355	51.0369	169.606	120.406	62.8272
	23.3323	34.8048	33.0584	20.5994	40.3511	36.9852	29.377	37.9957
	68.8683	21.735	49.831	44.3215	109.696	36.2925	83.6791	54.0955
	47.3545	15.6101	33.5294	47.4588	31.0866	95.1745	132.758	102.806
	7.60036	19.6942	35.7574	48.8338	46.0598	74.8966	79.6231	91.3031
	37.6923	49.8742	27.6525	20.8536	52.3637	42.481	50.7275	72.6356
	24.7109	26.9234	26.1916	28.4389	54.0053	51.2485	73.1178
	19.8824	83.9983	43.6966	50.3099	72.5706	31.6646	178.866
	41.2969	18.9613	60.1833	46.964	31.6936	52.4242	42.7879
	24.1136	23.519	45.3695	50.8368	69.3888	39.0743	29.8509
	11.4182	18.6869	76.8233	33.5866	23.1531	80.8143	44.972
	10.975	49.5185	39.6402	38.8107	72.7682	59.7968	68.7229
	11.7741	23.1348	35.5123	52.9468	125.573	39.4706	32.5376
	13.6615	46.0352	28.7755	45.537	88.9678	85.8676	78.4852
	34.2217	41.961	23.1087	39.21	65.6008	98.6787	60.5446
	21.9366	26.3492	35.9209	27.6521	70.3566	28.1281	81.3321
	11.7017	28.0197	44.2346	49.2004	72.7762	26.2902	36.7481
	41.7896	20.2222	22.242	27.3189	63.261	44.192	63.3717
	34.6132	43.5737	56.4704	23.1993	45.5629	31.0836	123.382
	11.1567	18.366	114.19	35.0173	23.6375	62.6507	135.319
	37.6465	22.8273	46.4545	40.6191	39.5855	66.0795	68.5195
	17.8316	32.3875	28.7194	68.3078	34.8216	66.6689	98.9198
	45.8885	33.9664	19.3544	49.6957	29.6182	60.0092	100.227
	28.9214	43.1686	34.9687	37.5365	52.4548		78.9484
	14.5625	39.4075	69.6259	24.3611	43.3781		94.595
	24.432	51.0319	14.6589	77.8366	36.9677		131.639
	27.1647	34.0186	67.0304	66.0906	66.8154		43.3028
	33.2316	18.7393	114.343	65.1648	39.7972
	44.2693	52.5636	22.4818	31.7065	40.2318
	62.7551	33.3193	15.7705	67.9397	64.0508
	18.8651	31.3518	57.849	145.199	29.6999
	26.3199	89.1958	29.0966	34.4405	48.9258
	17.1989	49.1146	25.0107	61.0059	67.2479
	17.1866	40.3096	110.77	42.231	63.7779
	31.3852	40.298	31.1484	85.5216	39.6782
	42.0599	62.5569	46.3319	56.3246	69.7446
	33.8481	72.8732	28.5889	27.0678	103.195
	10.1437	37.4898	43.6229	47.6142	117.642
	41.331	49.1323	26.0824	45.623	38.1702
	25.2501	30.7538	20.0459	56.3951	31.4041
	10.237	47.6813	17.1016	113.887	72.3972
	13.7535	37.549	23.2737	96.6563	74.0165
	28.2367	25.3851	16.5462	46.3641	58.1823
	15.2289	19.0782	14.3468	33.1876	47.7282
	30.6715	44.0959	27.878	60.4984	64.64
	23.0397	19.9835	37.5106	43.3645	48.6463
	24.4268	39.5562	20.6703	29.2549	36.3123
	48.8099	57.2089	26.9018	55.6845	38.904
	67.0086	110.55	14.1269	63.3856	57.7173
	29.3528	144.852	41.9621	78.268	42.3001
	37.4696	59.6138	62.6289	66.1657	38.6538
	46.4298	18.8839	19.0711	36.5284	53.1749
	31.8958	23.0277	35.8953	19.3108	63.968
	10.215	29.2922	46.7426	53.0292	74.543
	31.9681	36.394	27.948	57.483	75.2979
	37.319	36.1688	46.6336	82.4645
	12.8913	22.6035	16.2797	38.1274
	46.8982	64.1425	49.5327	130.109
	73.1627	45.803	46.9513	84.511
	29.0452	39.4319	23.6999	50.0563
	39.3344	61.8284	34.6036	47.8753
	76.3123	54.4932	19.2332	64.8917
	25.6073	43.6754	80.5628	43.698
	60.8002	15.2628	64.4702	64.6553
	11.05	19.8328	13.1997	62.4256
	16.0949	28.6933	28.8124	49.6887
	71.4837	33.2988	85.8323	39.5634
	53.9705	19.1867	22.4034	31.4825
	41.8466	18.3827	17.1027	17.6008
	71.4262	19.2531	86.0618	15.7657
	44.0995	24.1074	22.2993	97.7652
	49.2702	19.4331	79.3778	77.7782
	53.9503	25.5651	81.4213	42.0568
	68.9233	52.3112	45.7571	75.5455
	72.2994	38.2699	31.5677	58.0198
	19.5965	12.1518	147.515	98.9234
	9.88452	32.1098	35.0563	56.5349
	12.8068	21.3813	26.1063	72.6136
	16.0912	24.5002	80.6561	35.6751
	32.455	48.7048	19.4758	63.4815
	24.3171	31.8907	29.4212	72.6702
	54.3767	91.0112	51.6295	34.3615
	14.4872	10.0535	35.7081	59.2059
	61.9423	50.6326	34.6349	81.8526
	24.5684	50.1477	66.577	75.7208
	23.8277	14.8765	26.0164	65.5952
	39.1389	92.6829	55.2042	79.4259
	33.8119	21.9469	110.291	28.8637
	7.72708	33.0541	43.4945	25.0823
	19.1464	39.0482	33.3509	28.3606
	18.5291	35.6829	26.5459	23.7533
	24.1394	15.7723	42.4092	24.6248
	17.9422	14.9842	64.3714	36.304
	13.134	21.7929	49.1431	70.8285
	20.4717	33.8844	12.4265
	29.2552	23.9011	25.7414
	20.9554	33.5787	27.4743
	9.31723	25.9275	31.5215
	7.89976	70.6177	35.2207
	13.5917	32.7343	27.4307
	9.89529	27.5833	69.2728
	18.808	15.3199	103.836
	13.9793	51.6911	50.2009
	10.6901	24.4962	38.734
	14.6918	25.3764	37.9022
	44.0459	21.8014	80.6823
	26.7507	57.7142	34.8354
	8.87599	21.4043	53.6098
	25.7147	65.0911	27.6177
	18.8022	41.9053	41.0482
	8.32409	37.0635	118.805
	25.3188	52.676	101.015
	16.6561	29.4832	55.9466
	18.7098	19.9246	56.2161
	20.345	35.3799	31.0769
	32.4788	17.0775	92.5032
	22.0967	37.0101	18.2572
	38.6467	34.7185	62.1501
	24.1929	11.4837	54.5395
	30.248	40.0475	15.6682
	20.1408	67.496	22.1566
	22.799	32.475	51.836
	22.9341	28.4966	36.6527
	72.2013	63.0279	21.645
	81.8055	32.0962	55.5566
	21.9592	27.4606	49.6358
	18.8288	76.3917	35.0231
	23.6707	20.2158	45.3332
	20.9574	21.7544	22.037
	15.3191	23.0175	96.8756
	14.6114	31.9479	71.5293
	17.1199	31.7875	26.2535
	15.0162	16.3718	37.7782
	22.082	21.4659	11.8971
	19.9698	18.9099
	23.002	17.9185
	16.9088	12.9759
	10.7247	13.7457
	14.0969	68.6046
	19.7161	53.1377
	13.1528	71.4361
	16.9934	41.5401
	24.4328	26.1991
	30.9741	23.959
	14.1605	52.5146
	25.2693	30.4351
	69.9556	105.747
	25.3378	91.665
	37.3144	37.8556
	19.6122	22.5456
	56.6754	22.5136
	24.2914	58.8878
	16.7023	18.1796
	28.8948	69.676
	50.8577	81.6978
	20.1132	61.8862
	35.1225	79.0847
	51.7957	100.535
	14.4009	76.4606
	77.7987	73.5122
	19.1378	35.5213
	12.1528	39.4774
	19.8758	46.1907
	55.9134	29.4254
	12.7693	107.125
	34.6484	64.1223
	13.8768	46.2018
	12.5577	58.0291
	17.5129	38.1475
	17.0077	28.8412
	12.169	51.6991
	15.363	58.5283
	11.9468	38.5875
	7.85349	24.1291
	71.6	57.1388
	12.3448	31.5806
	14.1106	39.7067
	29.4241	33.4542
	31.168	31.988
	10.7317	32.8857
	21.0789	75.0717
	29.1235	46.3665
	30.1931	29.071
	31.9742	12.2706
	15.4675	76.51
	13.4223	17.9599
	72.9227	54.8106
	49.2194	66.8566
	15.2924	43.379
	34.4718	111.881
	93.3545	31.9398
	27.9225	22.1809
	47.43	13.0883
	94.854	34.4851
	14.7683	25.9097
	31.1401	36.3578
	87.7513	37.8091
	24.7434	31.5115
	27.7254	95.5411
	82.7957	40.8576
	44.0158	33.9842
	58.6156	25.2293
	59.5976	52.3131
	80.8017	35.897
	84.459	53.6603
	82.6765	47.026
	17.3347	15.7381
	28.2747	46.6983
	42.7887
	43.9388
	32.8358
	44.0913
	73.9684
	80.6735
	12.7344
	35.9379
	76.8172
	21.822
	37.9905
	86.635
	47.58
	20.4652
	51.3876
	53.3395
	25.4726
	34.8203
	32.4214
	20.1109
	37.8426
	42.0599
	62.5911
	90.0946
	28.2839
	25.726
	23.394
	45.8754
	87.4641
	27.5395
	58.2022
	49.9568
	38.803
	31.9493
	Number of Myonuclei in myotubes
	3	4	5	6	7	8	9	10
Scramble
mediane	27.8239	33.7315	35.9081	48.3546	52.3637	51.2485	78.4852	76.6785

## Sheet: sh3kbp1
Sh3kbp1	Number of Myonuclei in myotubes
	3	4	5	6	7	8	9	10
Raw mean dsitance to centroid data	116.561	25.4437	53.9595	20.3298	44.1992	216.711	275.396	41.4282
	69.5802	164.759	44.0491	80.3518	101.62	77.2859	276.408	168.325
	23.6648	80.6477	20.1141	122.811	102.943	59.6417	53.7678	73.2048
	24.7188	29.9484	74.949	39.6698	80.7532	109.439	130.38	132.155
	194.266	18.022	277.36	119.537	91.4081	176.341	82.1052	212.969
	48.0296	24.6211	137.623	249.361	119.863	203.361	199.59	227.646
	10.636	154.083	40.6649	150.739	113.908	160.773	198.58	86.4929
	120.026	91.9236	33.5571	59.9193	49.3668	192.665	142.154	156.002
	54.349	67.3545	51.4611	155.638	117.499	89.2375	154.747	120.775
	108.406	95.8745	143.87	63.0938	74.9877	139.413	119.628	167.797
	25.9225	66.0913	57.399	114.271	211.38	129.912	220.456	136.597
	160.735	86.2576	114.805	214.108	108.588	148.677	355.042	71.1104
	54.9237	30.4902	44.7111	62.1327	63.7969	211.202	205.398	84.2032
	50.1593	64.3742	110.768	19.1979	95.9109	66.5271	155.489	107.29
	68.5722	19.2043	58.0386	247.999	152.244	129.401	129.118	129.734
	53.2566	141.468	48.8369	68.7709	45.2712	64.3298	131.004	90.4447
	28.277	42.8046	117.357	83.3138	80.6774	188.419	115.449	128.327
	100.949	17.8816	80.1229	168.191	77.5734	66.0721	352.571	141.915
	11.2331	67.2932	138.623	66.2985	41.3105	217.65	132.71	193.474
	52.2535	172.042	44.4049	155.132	124.621	148.578	112.2	166.22
	51.8394	50.5131	177.677	148.989	146.543	82.9233	112.931	181.639
	36.6317	49.169	48.9561	81.1273	70.7723	193.042	78.1096	174.959
	62.2238	22.6885	40.3013	168.053	54.4449	132.819	226.019	64.1372
	58.9944	71.2983	83.5956	87.7356	138.409	213.728	143.694	95.4907
	61.3762	152.553	143.369	143.146	82.4292	67.4047	73.6981	139.586
	34.8234	21.9001	98.2776	126.09	162.913	130.703	91.8632	114.945
	20.2712	91.1164	72.5035	119.623	183.932	66.9289	71.5712	174.229
	127.036	52.2262	68.3747	64.1534	115.076	203.813	81.3188	95.8536
	46.716	160.82	110.343	112.524	200.33	193.737	129.042	186.818
	54.0044	29.6699	139.261	172.681	67.6267	120.391	114.023	182.383
	78.2532	58.3074	36.0683	142.276	94.1635	123.678	84.3731	147.916
	64.2666	115.803	186.318	143.276	211.185	231.76	118.187	216.093
	53.4051	101.864	62.4322	104.151	239.721	175.423	147.861
	71.6058	59.3816	125.659	96.2027	172.365	63.0293	131.169
	128.057	65.8226	159.025	27.7343	94.8725	56.1678	113.796
	96.78	36.7769	115.034	51.7523	132.358	83.4298	191.751
	187.414	91.8432	111.635	168.124	99.753	51.0947	85.1805
	47.8903	82.0924	125.677	97.4019	102.292	109.389	189.234
	99.8147	101.779	196.663	52.8691	67.8955	56.1404	100.529
	40.4562	59.1124	271.76	27.8134	211.905	82.1698	128.812
	36.3935	107.673	36.3397	141.19	169.357	82.1534	273.957
	139.085	67.2376	112.951	102.842	82.494	114.844	125.543
	197.616	111.239	101.615	99.2091	82.6602	129.695	275.299
	203.779	49.2438	107.115	144.193	238.837	107.912	198.403
	30.4947	57.9366	123.556	62.5972	196.519	101.03	135.575
	27.1786	157.208	35.4346	177.814	117.73	73.3631	153.933
	48.2053	77.1914	208.416	88.2087	63.4666	105.944	161.115
	11.2624	91.3499	92.7796	51.0998	66.6404	144.257	49.5186
	42.5715	70.5989	106.341	53.4424	83.9436	104.617	67.7689
	34.9652	124.17	159.541	26.8595	140.82	120.465	141.133
	125.584	147.162	67.3436	100.125	63.5109	133.07
	20.823	37.7918	132.451	141.386	141.373	150.915
	112.483	163.72	51.1598	61.2387	136.948	157.106
	110.79	88.1557	138.86	111.932	142.178	121.885
	39.6095	82.8011	46.6814	91.8122	70.3913	122.616
	22.9066	17.3601	92.258	165.385	47.5635	84.2559
	158.331	125.125	69.0973	55.5783	80.6653	149.435
	95.7669	69.3587	109.89	108.814	124.461	128.698
	57.3684	55.8106	111.452	164.906	83.129	268.161
	23.1396	70.1736	122.508	196.065	86.1284	260.795
	29.4918	103.098	191.947	118.858	93.2293	159.494
	48.4824	54.8946	124.414	90.4237	86.933	146.856
	67.4858	87.2819	106.102	109.529	150.359	82.8793
	132.462	33.8663	110.711	51.5758	88.5855	205.728
	40.9456	57.9109	135.484	202.738	102.901	172.09
	167.363	61.6462	134.024	266.303	132.714	93.1611
	19.781	71.0379	120.916	179.758	115.477	118.138
	71.9677	56.5153	104.397	170.076	115.257	139.608
	114.284	61.7029	118.58	48.4088	107.823	145.423
	93.5463	85.6653	43.176	186.794	78.6449	153.474
	109.556	111.292	88.957	109.634	112.753	162.266
	105.309	58.5343	71.6415	51.3063	93.5287	102.994
	84.1871	61.2513	93.1642	56.5478	111.953	200.211
	70.5787	61.0149	31.4227	26.5078	131.661	90.0154
	50.2242	33.8441	84.8459	79.7811	76.5872	232.835
	39.6924	102.443	23.2281	85.7128	74.2179	51.6997
	22.895	198.187	111.281	27.0836	164.435	160.66
	66.6248	105.971	148.572	88.4488	108.697	115.736
	91.4159	33.0917	114.086	51.3717	75.7413	185.327
	62.6142	87.2415	63.4398	94.9516	215.149
	186.334	52.9059	125.353	160.132	214.013
	96.751	57.638	132.009	85.5551	185.57
	92.3927	57.9178	113.581	75.4983	133.517
	58.7523	56.5617	96.3992	89.0118	81.4825
	161.799	61.1175	229.3	106.614	128.542
	42.7374	57.8304	63.1397	93.609	146.392
	42.7623	87.9587	32.885	79.7597	125.845
	37.7383	115.299	59.675	121.16	131.251
	39.5881	116.571	147.46	80.3746	129.423
	26.7573	57.3891	100.052	101.851	217.861
	76.6875	54.3824	126.555	100.395	109.359
	11.7561	163.915	139.938	100.534	61.0322
	130.454	34.5869	83.744	133.027	51.6399
	54.5037	103.033	62.2184	87.3712	73.7915
	84.5458	25.8984	125.604	107.061	144.242
	104.818	84.1023	40.7184	107.455	54.2334
	43.085	162.162	24.8096	85.8665	58.486
	91.9222	158.536	52.1832	88.0482	27.279
	46.3783	55.8624	32.918	111.437	249.952
	108.657	117.473	15.3931	110.127
	12.804	78.3109	32.457	93.2824
	57.3567	128.205	67.2763	62.8994
	54.6194	79.7884	22.8313	96.5675
	17.3403	146.705	60.7522	59.9853
	43.0848	110.737	82.309	161.925
	58.1198	57.6655	39.5755	129.041
	26.0145	141.107	74.3193	109.429
	88.3585	50.8096	108.713	54.5471
	76.0548	122.153	96.2502	108.851
	70.5404	51.7479	165.59	84.2824
	39.0949	27.9726	64.6301	110.965
	45.4461	127.58	90.3336	139.818
	81.4877	142.328	153.619	174.601
	80.8871	38.5415	60.1964	124.671
	11.9504	173.349	105.615	117.457
	74.9298	63.6305	159.281	120.031
	66.6539	132.009	113.435	148.661
	117.027	69.4457	155.012	98.8409
	60.7425	34.3848	108.762	59.4185
	88.8013	75.06	61.841	149.756
	86.6454	157.728	41.3379	115.135
	148.598	22.4074	134.567	249.247
	48.0626	51.4569	95.4934	41.3714
	90.6935	51.4911	71.5595	192.893
	139.343	22.2199	84.4692	115.713
	75.9862	69.2784	54.496	121.653
	85.183	93.5238	56.6243	172.89
	142.697	94.2876	50.5794	123.585
	101.117	61.0415	71.0733	93.8343
	121.829	91.0764	54.7726	47.2723
	65.6012	36.9433	142.092	60.8259
	68.5915	62.6124	61.5013	47.408
	109.691	67.4088	150.298	119.215
	75.8551	66.7054	298.021	37.6819
	73.3848	83.3879	55.6703	155.151
	56.3179	24.0132	137.671	157.202
	50.6443	64.3761	283.839	39.4412
	85.4494	34.1871	144.934	65.045
	70.9514	41.8764	152.276	155.891
	89.9536	80.957	92.8683	159.7
	54.968	56.7662	86.9422	31.4556
	79.8955	64.7849	122.169	91.0686
	93.3438	94.3677	137.278	193.276
	83.4589	67.5834	103.285	192.085
	112.041	45.6682	68.9371	166.751
	59.6187	77.8242	115.105	77.9535
	87.7108	43.9226	84.7997
	184.466	81.4653	49.5524
	63.9422	26.7098	66.8878
	51.4923	143.699	43.3359
	93.8858	105.225	39.1572
	76.3409	94.3845	61.548
	126.012	81.8324	62.5294				54
	182.938	60.2337	87.2919
	127.387	96.4917	88.7482
	180.192	43.8899	140.147
	18.32	51.486	36.8107
	191.517	86.3263	66.0895
	81.5465	70.8993	101.638
	32.3195	118.496	62.1105
	22.7451	99.1548	182.14
	81.3233	70.8211	114.577
	75.7456	79.6853	269.367
	16.4701	137.171	143.61
	117.172	72.0349	151.969
	50.5245	51.1192
	15.0669	85.2898
	22.4734	66.4828
	164.595	86.7079
	121.367	71.5328
	22.3215	171.873
	19.3978	105.117
	46.2072	79.0586
	50.8237	109.358
	64.3946	75.8727
	11.3669	103.073
	105.657	105.066
	30.5396	95.045
	15.4857	51.8607
	10.3149	161.361
	26.5439	105.34
	41.8379	127.978
	7.12254	43.5776
	46.6398	61.315
	75.012	118.853
	13.5012	106.495
	61.5382	79.2596
	31.3731	87.6667
	73.3302	61.1818
	63.2837	89.5215
	34.1204	131.867
	64.056	151.61
	25.247	150.139
	98.5167	20.4355
	7.78501	63.6878
	78.6725	172.9
	66.8345	61.909
	129.728	115.144
	134.671	43.4757
	78.7153	163.474
	72.4489	41.7724
	114.247	28.8448
	196.532	104.749
	63.1638	164.758
		23.2387
		111.713
		13.2456
		75.6904
		53.4696
		99.7953
		32.5037
		139.564
		230.6
		104.047
		43.8039
		96.0215
		87.4486
		37.7543
		137.522
		40.8697
		24.8727
		108.639
		58.132
		157.595
		73.6672
		37.4012
		85.3142
		70.1662
		152.24
		129.857
		73.9992
		42.687
		59.9671
		91.0489
		68.0708
		61.6296
		119.915
		99.679
		89.9919
		187.239
		113.026
	Number of Myonuclei in myotubes										Number of Myonuclei in myotubes
	3	4	5	6	7	8	9	10			3	4	5	6	7	8	9	10
Sh3kbp1
mediane	64.9979	75.06	95.4934	103.497	107.823	129.695	131.004	138.091		Scramble	27.8239	33.7315	35.9081	48.3546	52.3637	51.2485	78.4852	76.6785
										Ratio	233.605	222.522	265.938	214.037	205.911	253.071	166.916	180.091
										Median of Ratio				217.761

## Sheet: Akap 9
Akap 9	Number of Myonuclei in myotubes
	3	4	5	6	7	8	9	10
Raw mean dsitance to centroid data	38.5364	4.09313	32.7455	32.7455	45.9171	16.1609	61.8932	31.5412
	74.8462	9.04818	28.7608	28.7608	98.9023	47.8513	35.9505	78.2111
	34.906	6.2732	22.0889	22.0889	83.8594	16.6243	70.941	14.0805
	29.1099	29.2877	10.0351	10.0351	19.0942	62.0835	21.9825	37.743
	40.0027	23.9683	6.204	6.204	63.6294	40.3017	69.308	101.737
	28.2305	31.0634	6.96283	6.96283	14.0468	47.5893	52.6792	14.7611
	66.0851	6.19616	23.1338	23.1338	12.7749	44.9388	9.60567	11.7141
	47.1407	14.659	39.285	39.285	21.4298	37.0324	114.114	122.317
	86.8369	41.0814	36.2101	36.2101	53.7094	13.2187	61.4077	77.3349
	52.5235	13.58	41.5192	41.5192	28.6991	32.4409	56.6632	63.7668
	68.3609	9.76088	16.1891	16.1891	22.1259	40.7168	146.384	37.6169
	161.245	8.12392	43.1554	43.1554	18.3916	26.0076	133.986	61.1865
		5.54653	52.493	52.493	6.92351	98.2294	127.084	169.215
		20.672	31.6367	31.6367	13.7294	31.2314	39.8176	102.681
		30.0563	35.7643	35.7643	48.3326	77.9018	101.079	143.239
		61.7131	8.13756	8.13756	104.473	55.856	111.375	211.357
		32.6501	36.6619	36.6619	52.5854	53.9163	78.7751	94.0184
		59.7535	59.3664	59.3664	140.573	101.8	98.738	94.2716
		31.7298	31.8527	31.8527	94.7	100.321	77.7444	47.037
		61.7071	20.2422	20.2422	14.8272	112.47		162.108
		107.43	56.6942	56.6942	39.7967	43.9663
		128.486	110.906	110.906	48.6192	109.572
		84.4657	41.1246	41.1246	58.22	86.9374
		25.4831	14.9885	14.9885	33.4482	180.234
		64.5025	43.6941	43.6941	25.3639	72.1025
		35.8419	34.2356	34.2356	69.6151	154.229
		50.137	49.0679	49.0679	30.8082
		26.8768	44.2298	44.2298	56.6923
		41.3625	17.5459	17.5459	36.453
		53.769	30.5476	30.5476	35.557
		130.436	102.09	102.09	59.6181
		42.0934	23.8928	23.8928	77.779
		30.0295	117.908	117.908	55.944
		39.1734	36.054	36.054	83.719
		25.4132	58.4261	58.4261	73.3758
		76.826	97.0368	97.0368	52.3095
		90.524	24.7088	24.7088	111.386
		55.8277	60.2109	60.2109	53.7199
		35.5628	44.9804	44.9804	88.3379
		94.8611	56.6519	56.6519	19.8126
		87.514	98.1564	98.1564	70.0335
		134.014	64.4028	64.4028	131.189
			33.6255	33.6255	64.7258
			75.7529	75.7529
			60.5115	60.5115
			45.6227	45.6227
			40.2559	40.2559
			86.2847	86.2847
			121.162	121.162
			139.454	139.454
			83.77	83.77
			65.982	65.982
			93.6679	93.6679
			85.5857	85.5857
			64.8888	64.8888
			102.396	102.396
			189.118	189.118
	Number of Myonuclei in myotubes										Number of Myonuclei in myotubes
	3	4	5	6	7	8	9	10			3	4	5	6	7	8	9	10
Akap 9
mediane	49.8321	35.7024	43.6941	43.6941	52.5854	50.8838	70.941	77.773		Scramble	27.8239	33.7315	35.9081	48.3546	52.3637	51.2485	78.4852	76.6785
										Ratio	179.098	105.843	121.683	90.3618	100.423	99.2884	90.3877	101.427
										Median of Ratio				111.064

## Sheet: Akap 12
Akap 12	Number of Myonuclei in myotubes
	3	4	5	6	7	8	9	10
Raw mean dsitance to centroid data	21.9909	25.0065	48.241	73.4877	64.4939	68.5079	107.643	69.1069
	22.6349	107.544	44.0581	56.7297	66.7881	119.32	64.1423	52.0109
	19.7789	44.2354	37.2988	59.7037	95.8323	84.1383	99.0657	81.8511
	37.1291	117.687	42.2699	69.3616	57.4695	58.8106	103.922	54.5774
	52.1636	47.4761	33.8037	59.1043	80.5379	77.8554	46.6586	112.539
	31.6079	37.9684	21.5483	41.1259	58.5983	46.9751	156.065	82.3046
	64.9294	88.9327	47.2137	69.8444	69.4592	152.26	75.3101	94.3635
	25.4666	24.242	85.6014	83.3279	41.1395	87.0988	143.046	51.1666
	67.2158	31.6809	54.3147	93.7098	65.4766	52.1146	25.6668	131.44
	37.6228	54.9843	114.194	96.095	53.4525	49.4087	73.1853	104.959
	80.9524	20.0912	45.4136	32.2713	29.1266	76.8957	74.6298	76.0994
	76.5311	36.1876	38.4521	58.4091	234.953	157.655	143.007	102.986
	44.4191	33.0813	37.0575	113.598	27.6195	38.0796	72.8556	63.6492
	55.0004	53.1653	85.8066	27.6714	47.973	80.8574	41.0563	160.292
	61.3188	45.6613	31.1505	52.3577	146.782	104.921	129.587	80.8283
		42.6491	39.1094	46.2727	49.0873	53.0095	161.487
		69.3891	90.2786	53.9594	66.863	108.393	122.909
		21.7062	63.6041	62.9504	22.9088	158.762	114.268
		65.2173	69.6681	75.2474	127.587	48.6445	128.946
		12.54	56.4633	51.178	144.182	53.5015	69.7846
		25.9209	32.0192	45.9324	92.5225	158.821	172.991
		32.0716	69.1912	59.2044	59.0901	41.6994
		21.6752	54.8311	44.7242	66.6401	50.4408
		37.5586	61.2741	26.9952	89.1364	31.2978
		75.9701	46.6102	71.145	60.758	120.371
		16.1568	31.8338	29.093		116.161
		31.8815	87.4647	56.6602		113.337
		40.157	141.992	50.0847
		52.0322	34.8652	35.1538
		32.6422	46.096	24.7652
		66.837	63.3351	74.2566
		25.6629	34.0025	42.6603
		120.305	38.483	94.9257
		27.5463	29.6927
		106.993	41.9613
		35.17	36.3998
		49.5341	49.9236
		23.1078	89.1769
		76.8283	33.9131
		44.133	83.656
		49.5123	84.5075
		19.8381	76.1494
		24.402	65.0174
		78.463	80.3943
		41.4632	58.3647
		62.0202	35.7211
		68.7617	44.2001
		78.5661	41.3685
		10.0179	65.3735
		44.3103
		32.49
		31.552
	Number of Myonuclei in myotubes										Number of Myonuclei in myotubes
	3	4	5	6	7	8	9	10			3	4	5	6	7	8	9	10
Akap 12
mediane	44.4191	40.8101	47.2137	56.7297	65.4766	77.8554	103.922	81.8511		Scramble	27.8239	33.7315	35.9081	48.3546	52.3637	51.2485	78.4852	76.6785
										Ratio	159.644	120.985	131.485	117.32	125.042	151.917	132.409	106.746
										Median of Ratio				130.694

## Sheet: Anhak
Anhak	Number of Myonuclei in myotubes
	3	4	5	6	7	8	9	10
Raw mean dsitance to centroid data	19.1894	23.7837	27.686	18.1613	36.8414	72.5972	19.1115	28.5912
	16.975	23.0131	23.7925	44.0189	43.5051	43.5038	31.7451	154.452
	12.051	18.6266	26.4973	29.3649	25.9589	48.8308	58.5045	118.481
	58.549	17.7687	30.8569	24.3066	26.4503	34.8685	36.6235	41.6799
	15.117	22.9653	28.4232	48.3458	24.7071	22.3477	31.4249	32.5637
	23.3399	46.0089	23.7472	61.1016	30.3838	43.734	22.9618	58.0974
	38.1382	21.4684	18.9639	25.1635	34.1842	35.7178	106.314	74.997
	20.0448	26.3001	37.6296	28.77	39.3886	42.7023	43.441	49.1465
	26.6164	18.5065	22.6561	75.9047	26.2095	51.9623	50.6642	148.187
	25.824	32.6651	70.9743	29.8382	35.2806	82.7776	76.8096	52.4532
	18.0466	46.5292	18.277	22.7785	23.1968	46.3606	67.2015	34.7776
	18.736	19.2163	28.1942	21.5978	29.4654	42.2719	60.7477	65.7724
	11.8747	64.3492	40.0191	30.5175	24.0614	98.0409	60.0897	53.159
	20.9993	16.1893	18.7616	18.9116	24.5371	28.6864	66.3593	102.564
	26.5713	22.0408	57.0559	19.6649	58.0764	39.6343	68.7313	88.5633
	28.7994	21.8415	16.6029	22.8746	34.8816	73.9891	187.51	47.7754
	74.866	16.4772	15.8508	24.6713	58.9421		145.146	61.2921
	25.1276	11.4878	23.4127	28.6261	51.6726		28.8595	88.4972
	42.3434	19.7146	15.4973	18.8163	45.9362		147.415	61.1752
	36.6795	23.171	17.7038	20.6763	46.3715		80.0919
		24.6437	31.5634	24.0592	72.228		155.272
		17.0244	46.1663	50.9226	111.291		45.4249
		46.8357	71.0051	31.1165	29.4272
		20.9257	43.9631	40.2134	60.1295
		43.8827	32.4596	19.7851	88.9187
		20.5603	38.8969	59.0457	80.479
		34.6655	49.047	51.1858	72.3576
		28.6124	31.9377	35.0193	92.9963
		25.858	18.3117	42.5914	87.5138
		22.0749	48.4536	49.4326
		13.8108	50.469	60.9638
		37.3362	31.3745	72.6399
		85.5019	26.9163	53.176
		31.5078	46.686	49.0306
		38.7889	30.6767	38.8089
		26.1995	33.8939	35.8125
		103.194	33.4372	42.1453
		26.7648	33.3249	40.0624
			46.5462	42.0505
			37.6935	132.719
			58.7618	100.323
			35.9829	131.383
			53.7391	80.881
				48.8552
				38.4444
	Number of Myonuclei in myotubes										Number of Myonuclei in myotubes
	3	4	5	6	7	8	9	10			3	4	5	6	7	8	9	10
Anhak
mediane	24.2338	23.4774	31.9377	38.8089	39.3886	43.6189	60.4187	61.1752		Scramble	27.8239	33.7315	35.9081	48.3546	52.3637	51.2485	78.4852	76.6785
										Ratio	87.097	69.6007	88.943	80.2589	75.2211	85.1125	76.981	79.7814
										Median of Ratio				80.3744

## Sheet: Arl 3
ARL3	Number of Myonuclei in myotubes
	3	4	5	6	7	8	9	10
Raw mean dsitance to centroid data	119.894	32.3256	133.268	204.751	99.4657	56.655	93.6125	228.622
	52.3047	51.3324	97.0191	104.023	52.7379	185.203	99.4624	46.4439
	37.6713	53.929	42.0509	285.044	70.9186	284.334	36.3015	198.387
	68.9637	58.9335	66.8639	132.756	70.9366	201.994	211.928	191.628
	33.8972	36.2372	159.321	132.895	245.53	152.097	323.291	168.255
	44.2555	36.1921	48.112	50.7247	77.8471	140.44	103.034	147.14
	42.0055	85.1753	30.6533	30.2075	56.5478	138.388	299.929	174.438
	42.6345	37.5521	44.9314	137.169	184.69	94.5703	49.6501	70.3308
	32.9565	29.942	109.677	238.527	243.696	156.398	37.2881	304.593
	25.2494	41.8646	179.656	135.158	19.6123	109.6	168.299	165.959
	17.9295	49.0063	28.0396	77.1186	102.78	69.3235	178.524	95.8249
	39	24.1218	22.291	120.76	32.2062	149.592	104.923	104.815
	23.0177	17.4701	14.3664	147.173	72.0459	251.401	121.529	249.602
	15.1111	14.6524	45.8442	89.245	58.0254	121.458	57.9371	72.1951
	8.59526	14.3128	16.4594	16.2337	15.94		106.033	114.211
	12.9567	39.0876	48.1706	14.6806	22.0613		322.444	51.5105
	34.202	21.8686	76.5876	36.4806	28.2773		272.458	176.104
	23.6176	17.7721	138.338	45.7583	88.0225			170.411
	15.9863	56.9535	20.0985	23.7006	222.399			335.776
	24.0636	137.367	27.6778	29.7151	144.443			101.449
	17.8461	69.7806	96.0367	17.8069	198.01
	15.5703	47.2047	133.697	56.6383	176.015
	20.8071	117.998	211.837	61.5838	82.3687
	19.1866		170.769	59.4724	169.297
	27.5248		86.1579	27.1361	178.939
	70.4297			30.667	164.539
	101.073			30.2979	186.457
	71.4053			118.867	203.628
				79.3763	149.592
				294.81
				137.694
				86.6124
				61.7184
				144.009
				122.264
				75.5396
				60.4616
				128.098
	Number of Myonuclei in myotubes										Number of Myonuclei in myotubes
	3	4	5	6	7	8	9	10			3	4	5	6	7	8	9	10
ARL3
mediane	30.2407	39.0876	66.8639	78.2474	99.4657	145.016	106.033	167.107		Scramble	27.8239	33.7315	35.9081	48.3546	52.3637	51.2485	78.4852	76.6785
										Ratio	108.686	115.878	186.208	161.82	189.951	282.966	135.099	217.932
										Median of Ratio				174.818

## Sheet: Bicd 1
Bicd1	Number of Myonuclei in myotubes
	3	4	5	6	7	8	9	10
Raw mean dsitance to centroid data	29.9161	41.5127	30.0615	82.371	66.2827	116.019	108.404	76.8273
	39.7183	30.3603	105.264	170.627	146.953	115.488	110.463	119.696
	31.2397	46.6327	65.1169	85.6298	111.264	337.539	54.3773	120.684
	26.171	91.4795	130.756	120.666	103.778	51.9859	114.227	94.2853
	32.6049	39.4402	39.8391	53.5182	66.1028	81.4841	171.851	93.7829
	35.2522	39.1524	37.1599	248.834	101.831	61.2074	54.0131	75.4115
	37.3006	63.4549	56.7338	28.476	49.1736	69.4069	182.709	320.977
	44.8148	73.2416	179.049	41.383	47.7972	67.3806	117.12	179.972
	51.0056	80.4114	30.4978	59.4272	116.82	54.8327	152.162	282.451
	29.1132	74.383	109.609	112.762	98.3839	69.731	38.4394	115.98
	25.9208	82.0651	19.9683	110.879	140.09	68.6847	65.8596
	21.6119	66.951	43.5826	84.6048	140.552	130.752	67.3878
	112.157	25.0026	72.237	33.5764	59.0486	43.854	29.0348
	28.798	29.8561	23.0499	49.8314	91.2954	46.8101	79.6787
	49.5006	40.3504	53.1502	59.4377	71.0294	33.3023	106.198
	60.995	29.5541	106.05	56.973	100.769	45.2324	199.081
		64.1591	73.8828	141.634	165.709	63.9637	127.9
		45.2411	79.5274	110.719	81.3829	40.0622	201.319
		34.6094	28.5353	78.1101	169.226	77.9282	260.102
		34.6214	59.7265	70.6715	71.6512	58.8127	198.165
		29.4196	46.1046	78.9226	73.4386	104.729	290.314
		70.4	46.2832		128.073	35.1426
		24.9636	29.5166		96.8104	87.2031
		19.2542	56.3063		309.03	149.749
		39.2464	48.3947		48.1349	214.469
		49.3467	56.1826		44.3554	241.797
		41.0312	296.53			131.176
		39.0113	133.578			63.465
		39.298	156.866			152.564
		135.189	85.7793			164.614
		152.672	220.117			142.968
		35.399	45.9348			168.982
		300.227	160.647
		57.4465	46.7913
		54.8351	33.6295
			114.616
			266.208
	Number of Myonuclei in myotubes										Number of Myonuclei in myotubes
	3	4	5	6	7	8	9	10			3	4	5	6	7	8	9	10
Bicd1
mediane	33.9285	41.5127	56.7338	78.9226	97.5972	73.8296	114.227	117.838		Scramble	27.8239	33.7315	35.9081	48.3546	52.3637	51.2485	78.4852	76.6785
										Ratio	121.94	123.068	157.997	163.216	186.383	144.062	145.54	153.678
										Median of Ratio				149.486

## Sheet: Calreticulin
Calreticulin	Number of Myonuclei in myotubes
	3	4	5	6	7	8	9	10
Raw mean dsitance to centroid data	15.7709	49.0348	39.4713	28.5461	27.3106	27.5404	46.7656	56.2219
	25.5559	32.9385	24.9919	50.9095	32.2455	37.9041	93.6625	14.2986
	14.3526	48.7627	27.6318	31.6378	25.0378	49.4373	57.9593	72.0785
	39.133	35.9002	51.9406	28.2729	17.8506	26.0589	74.0028	72.1853
	57.2301	46.1475	17.8978	33.4519	68.805	40.4886	66.436	32.6553
	43.9235	35.6813	13.6796	58.7602	73.5462	41.9539	39.3185	97.3657
	32.8735	34.6716	33.018	20.645	27.6035	37.6909	39.466	40.423
	18.6572	41.5354	22.1918	38.2763	39.8063	36.8372	127.915	63.5863
	101.955	77.9086	11.91	16.2683	20.6191	22.9636	134.923	84.4211
	91.69	33.374	38.4094	24.1342	18.0158	51.7726	91.4201	104.051
	19.2601	34.4425	18.1822	15.2446	39.2983	49.8677	120.147	140.251
	30.6898	33.5033	48.2656	23.9212	72.3716	37.7429	94.9348	97.3404
	27.6965	38.6993	33.2028	50.8967	40.9785	32.5384	50.2215	175.457
	54.3116	72.3314	45.103	53.8866	108.871	29.5268	44.6209	72.179
		131.872	67.5954	17.4963	94.4917	110.722	93.2969	76.9644
		24.1547	47.864	27.0852	81.33	96.6078	147.624	95.5602
		128.981	54.4817	73.7323	54.3739	69.5275	201.425	166.405
		70.6078	93.4043	40.5572	55.8304	28.3094	56.5119	87.5585
		30.4325	53.8767	25.1718	50.2332	121.826	89.3572	27.7281
		58.5783	114.678	38.2757	56.496	52.246		41.6482
			122.285	55.2082	49.3694	87.3627		59.455
			100.004	48.25	86.2209	37.5168		60.668
			38.7312	45.2177	62.7421	79.2176		123.655
			64.7993	136.217	182.601	62.6675		116.086
			94.9727	72.5992	96.0746
			75.9686	69.1199	66.12
			78.8186	60.4276	80.405
			80.7427	69.0044	207.5
			71.0992	60.3764	151.664
			27.6362	36.7562	92.9559
			34.2953	84.2057	61.7047
			35.955	69.5593	45.0782
			21.8962	93.3821	28.3617
			42.0532	102.086	52.5643
			70.8394	73.0747
				92.8812
				26.9208
				94.6613
				84.7224
				45.2993
				34.9243
				46.1147
				138.519
	Number of Myonuclei in myotubes										Number of Myonuclei in myotubes
	3	4	5	6	7	8	9	10			3	4	5	6	7	8	9	10
Calreticulin
mediane	31.7817	40.1173	45.103	48.25	56.1632	41.2212	89.3572	74.5749		Scramble	27.8239	33.7315	35.9081	48.3546	52.3637	51.2485	78.4852	76.6785
										Ratio	114.224	118.931	125.607	99.7837	107.256	80.434	113.852	97.2565
										Median of Ratio				107.168

## Sheet: Cdk5RAP 2
cdk5RAP2	Number of Myonuclei in myotubes
	3	4	5	6	7	8	9	10
Raw mean dsitance to centroid data	73.5562	117.381	223.19	218.94	247.806	262.527	225.597	110.231
	159.524	35.2782	64.713	162.767	184.276	239.169	142.302	269.616
	47.2568	151.275	161.581	357.62	238.194	334.618	111.26	423.219
	117.163	88.9986	202.905	97.9224	333.387	102.306	107.808	87.2236
	37.6941	187.617	177.293	53.6097	203.483	192.705	108.624	115.881
	18.4091	38.9667	257.188	73.8956	321	151.329	138.518	210.521
	21.9718	42.8323	134.485	36.7663	38.1195	91.0177	122.166	286.325
	13.4057	245.451	48.83	143.775	104.948	133.796	28.9397	158.59
	71.5735	45.1511	72.875	46.0748	158.55	123.418	307.402
	63.3942	236.224	93.8974	84.1729	54.7981	299.622	154.628
	94.6066	59.703	70.5203	69.5802	65.6164	305.256
	20.9171	126.911	136.37	129.03	93.1444	299.054
	46.447	89.9157	26.0751	116.713	49.4026	145.917
	74.783	121.322	103.669	144.579	263.116	334.518
	32.1193	92.2112	20.1197	115.32	246.155	111.42
	25.4519	107.849	54.7432	110.112	247.489	218.086
	25.9152	68.717	51.9041	158.705	140.752	206.775
	54.087	95.4764	74.9327	82.8534	255.886	164.221
	37.2756	45.6659	61.698	102.663	214.094
	79.8564	48.249	47.3172	147.957	122.441
	164.108	17.4236	81.9199	141.957	192.914
	69.2988	33.4496	61.2008	206.239	295.55
	104.118	95.5922	100.3	117.017	113.485
	32.3333	123.839	85.9566	74.6006	168.763
	43.7022	71.4296	37.4314		171.424
	90.7915	70.1918	151.693
	179.887	82.8503	79.8848
	50.8784	117.56	86.2927
		96.0129	101.282
		53.5656	96.274
		59.2057	44.9899
		51.7462
		88.3603
	Number of Myonuclei in myotubes										Number of Myonuclei in myotubes
	3	4	5	6	7	8	9	10			3	4	5	6	7	8	9	10
cdk5RAP2
mediane	52.4827	88.3603	81.9199	116.016	184.276	199.74	130.342	184.556		Scramble	27.8239	33.7315	35.9081	48.3546	52.3637	51.2485	78.4852	76.6785
										Ratio	188.624	261.952	228.138	239.929	351.916	389.748	166.072	240.687
										Median of Ratio				258.383

[truncated: 22 more sheets: Clasp 1, Clasp 2, DLG 1, DLG 3, DLG 4, Elmo 1, Fez 1, Hook 3, Jackmip 3, Kif5b, KifAP 3, Kinectin, Map 6, Mark 1, Mark 2, Mast 1, Mast 2, Mast 3, Mast 4, Obscurin …]
