# Supplementary material for: SH3KBP1 promotes skeletal myofiber formation and functionality through ER/SR architecture integrity
Source: EMBO Rep. 2025 Mar 10;26(8):2166–91. doi: 10.1038/s44319-025-00413-9 (PMC12019163; doi:10.1038/s44319-025-00413-9)
Supplement: Supplementary file 4 — Data Set EV3 [file 44319_2025_413_MOESM4_ESM.xlsx]

## Sheet: Feuil1
			Target	Myotubes lenght	DiMycMYO
Golgi Apparatus			Kif5b	10.1907	-43.7527
			Kinectin	13.0725	-11.6685
			Anhak	31.5111	-19.6256
Plasma Membrane			Jackmip	28.4511	-6.2268
			Calreticulin	18.0382	7.16808
			Akap 9	25.3158	11.0641
			Clasp 2	83.7802	42.111
Endoplasmic reticulum			Mast 1	105.679	61.4602
			Stahmin 4	122.239	73.699
			Bicd 1	80.3298	49.4856
			Arl 3	120.471	74.8177
Cytosol			Clasp 1	45.066	28.2526
			Akap 12	48.491	30.6935
			DLG 4	73.9227	51.0482
			Stau 1	54.4043	39.1635
			Elmo 1	132.002	99.9309
			Fez 1	136.427	103.739
			DLG 1	57.1025	43.6251
			Obscurin	121.659	97.1301
			DLG 3	89.6125	71.7685
			Mark 1	110.841	89.1878
			Mast 4	122.534	111.956
			Mast 3	120.337	110.552
			Mast 2	149.681	144.739
			scramble	0	0
			Cdk5RAP 2	145.976	158.383
			Map 6	126.999	138.306
			Mark 2	111.658	128.25
			Hook 3	136.15	171.798
			sh3kbp1	48.4927	117.761
			KifAP3	-1.90235	-30.1539
Ratio between the mean myotubes length and the mean distance between myotube centroid and each myonucleus (DiMycMyo) in each siRNA condition. The mean evolution of myotubes length for all myotubes categories compare to scramble condition (column E) is compare to the mean DiMycMyo measurement for all myotubes categories compare to scramble condition (column F) (Figure 1B).
