# Supplementary material for: SH3KBP1 promotes skeletal myofiber formation and functionality through ER/SR architecture integrity
Source: EMBO Rep. 2025 Mar 10;26(8):2166–91. doi: 10.1038/s44319-025-00413-9 (PMC12019163; doi:10.1038/s44319-025-00413-9)
Supplement: Supplementary file 5 — Movie EV1 [file 44319_2025_413_MOESM5_ESM.zip › Movie EV1.txt]

Movie EV1: SH3KBP1 controls myonuclei motion. Timelapse experiments of primary myoblasts co-transfected with Lamin-Chromobody�-RFP plasmids and with Scramble-siRNA and induce to form myotubes during 5 days after starting differentiation process. Primary myotubes were recorded every 20 minutes for a period of time of 16 hours.
