# Supplementary material for: SH3KBP1 promotes skeletal myofiber formation and functionality through ER/SR architecture integrity
Source: EMBO Rep. 2025 Mar 10;26(8):2166–91. doi: 10.1038/s44319-025-00413-9 (PMC12019163; doi:10.1038/s44319-025-00413-9)
Supplement: Supplementary file 6 — Movie EV2 [file 44319_2025_413_MOESM6_ESM.zip]

Archive with 4 entries (4 files):
- Movie EV2.txt
- __MACOSX/._Movie EV2.txt
- MovieEV2.mov
- __MACOSX/._MovieEV2.mov
